# Supplementary material for: Functional Group Transformation Approach to Chemically Recyclable Polymers from Ultra-Low to Moderate Strain Monomers
Source: Macromolecules. 2025 Apr 11;58(8):3898–905. doi: 10.1021/acs.macromol.4c03248 (PMC12020419; doi:10.1021/acs.macromol.4c03248)
Supplement: Supplementary file 2 — ma4c03248_si_002.zip [file ma4c03248_si_002.zip]

Archive with 10 entries (10 files):
- Cycloheptene.xyz
- M1.xyz
- M2.xyz
- M3.xyz
- M4.xyz
- Ring-Opened-M1.xyz
- Ring-Opened-M2.xyz
- Ring-Opened-M3.xyz
- Ring-Opened-M4.xyz
- Ring-Opened-cycloheptene.xyz
