# Supplementary material for: Functional Group Transformation Approach to Chemically Recyclable Polymers from Ultra-Low to Moderate Strain Monomers
Source: Macromolecules. 2025 Apr 11;58(8):3898–905. doi: 10.1021/acs.macromol.4c03248 (PMC12020419; doi:10.1021/acs.macromol.4c03248)
Supplement: Supplementary file 2 — ma4c03248_si_002.zip [file ma4c03248_si_002.zip › Cycloheptene.xyz]

C       -0.150508     -1.545907      0.668801
C       -0.150508     -1.545907     -0.668801
C        0.326069     -0.428755      1.571838
C        0.326069     -0.428755     -1.571838
C       -0.286297      0.958992      1.301452
C       -0.286297      0.958992     -1.301452
C        0.170127      1.635561     -0.000000
H       -0.513309     -2.442248      1.171731
H       -0.513309     -2.442248     -1.171731
H        0.112597     -0.704978      2.611598
H        1.423498     -0.345471      1.507706
H        0.112597     -0.704978     -2.611598
H        1.423498     -0.345471     -1.507706
H       -1.381822      0.874747      1.305697
H       -0.021626      1.616640      2.140796
H       -1.381822      0.874747     -1.305697
H       -0.021626      1.616640     -2.140796
H       -0.199663      2.670235     -0.000000
H        1.269060      1.707065     -0.000000
