# Supplementary material for: Functional Group Transformation Approach to Chemically Recyclable Polymers from Ultra-Low to Moderate Strain Monomers
Source: Macromolecules. 2025 Apr 11;58(8):3898–905. doi: 10.1021/acs.macromol.4c03248 (PMC12020419; doi:10.1021/acs.macromol.4c03248)
Supplement: Supplementary file 2 — ma4c03248_si_002.zip [file ma4c03248_si_002.zip › M1.xyz]

C        1.827177     -0.008113      0.669130
C        1.827177     -0.008113     -0.669130
C        0.655872      0.335482      1.560341
C        0.655872      0.335482     -1.560341
C       -0.632300     -0.493050      1.306947
C       -0.632300     -0.493050     -1.306947
C       -1.322753     -0.126097      0.000000
O       -2.378990      0.481331      0.000000
H        2.752729     -0.275855      1.177214
H        2.752729     -0.275855     -1.177214
H        0.946095      0.186287      2.605855
H        0.403733      1.402469      1.467754
H        0.946095      0.186287     -2.605855
H        0.403733      1.402469     -1.467754
H       -0.372852     -1.559500      1.305594
H       -1.349976     -0.306355      2.111350
H       -0.372852     -1.559500     -1.305594
H       -1.349976     -0.306355     -2.111350
