# Supplementary material for: Functional Group Transformation Approach to Chemically Recyclable Polymers from Ultra-Low to Moderate Strain Monomers
Source: Macromolecules. 2025 Apr 11;58(8):3898–905. doi: 10.1021/acs.macromol.4c03248 (PMC12020419; doi:10.1021/acs.macromol.4c03248)
Supplement: Supplementary file 2 — ma4c03248_si_002.zip [file ma4c03248_si_002.zip › M2.xyz]

C        2.947245      0.812046      0.265575
C        1.717577      1.624062     -0.074988
C        3.104410     -0.500649      0.063110
C        2.083866     -1.435183     -0.547345
C        0.392561      1.108819      0.522620
C        0.698280     -1.439360      0.130676
C       -0.129632     -0.179996     -0.116936
O       -1.446737     -0.473676      0.438919
C       -2.518536      0.091864     -0.162147
O       -2.453407      0.836479     -1.116762
C       -3.798309     -0.342596      0.516399
H        3.777031      1.361156      0.709706
H        1.865585      2.652808      0.271249
H        1.604997      1.694338     -1.168310
H        4.053999     -0.949719      0.352307
H        2.477291     -2.457281     -0.516417
H        1.954270     -1.200493     -1.615843
H        0.505019      0.956410      1.603365
H       -0.373862      1.877960      0.375782
H        0.814061     -1.593818      1.210656
H        0.121236     -2.289241     -0.254054
H       -0.258306     -0.019501     -1.192959
H       -4.647805      0.144834      0.036733
H       -3.907610     -1.430212      0.448979
H       -3.769532     -0.083708      1.579765
