# Supplementary material for: Functional Group Transformation Approach to Chemically Recyclable Polymers from Ultra-Low to Moderate Strain Monomers
Source: Macromolecules. 2025 Apr 11;58(8):3898–905. doi: 10.1021/acs.macromol.4c03248 (PMC12020419; doi:10.1021/acs.macromol.4c03248)
Supplement: Supplementary file 2 — ma4c03248_si_002.zip [file ma4c03248_si_002.zip › M3.xyz]

C        2.694774      0.678078     -0.072478
C        1.494144      1.524690     -0.429380
C        0.270485      1.329421      0.489582
C        2.698269     -0.656346      0.016927
C        1.506011     -1.551663     -0.232639
C        0.272297     -1.267218      0.647298
C       -0.496801      0.014876      0.301331
O       -0.971452     -0.036413     -1.054799
C       -2.362633     -0.336969     -1.021829
C       -2.796451      0.275083      0.306000
O       -1.666539      0.035640      1.136827
H        3.623942      1.210420      0.128680
H        1.779374      2.582254     -0.393874
H        1.181051      1.328842     -1.464659
H        0.575528      1.398258      1.540183
H       -0.447523      2.137326      0.303848
H        3.630948     -1.151667      0.284864
H        1.802349     -2.593975     -0.070130
H        1.193597     -1.484322     -1.284383
H        0.559283     -1.224031      1.704744
H       -0.441353     -2.093388      0.543017
H       -2.833856      0.113929     -1.900171
H       -2.536787     -1.423379     -1.038944
H       -2.995554      1.352403      0.201832
H       -3.667637     -0.206203      0.759895
