# Supplementary material for: Functional Group Transformation Approach to Chemically Recyclable Polymers from Ultra-Low to Moderate Strain Monomers
Source: Macromolecules. 2025 Apr 11;58(8):3898–905. doi: 10.1021/acs.macromol.4c03248 (PMC12020419; doi:10.1021/acs.macromol.4c03248)
Supplement: Supplementary file 2 — ma4c03248_si_002.zip [file ma4c03248_si_002.zip › M4.xyz]

C        3.602285      0.648799      0.073917
C        2.387465      1.543526      0.171237
C        1.240464      1.008425      1.050302
C        3.594667     -0.630571     -0.315177
C        2.372216     -1.415455     -0.732433
C        1.220706     -1.451524      0.295064
C        0.421283     -0.144311      0.439978
O       -0.110497      0.207081     -0.840333
C       -1.521788      0.487257     -0.730206
C       -1.919462     -0.386195      0.509730
O       -0.708754     -0.354070      1.293063
H        4.558224      1.098255      0.341356
H        2.694812      2.515684      0.573143
H        1.982088      1.742013     -0.831214
H        1.630626      0.672798      2.018765
H        0.542542      1.825292      1.259193
H        4.545008     -1.162842     -0.345978
H        2.670165     -2.450064     -0.938223
H        1.971453     -1.022185     -1.677275
H        1.606679     -1.725328      1.283977
H        0.515539     -2.232889     -0.002892
C       -1.732424      1.997275     -0.521753
H       -1.351898      2.340571      0.442964
H       -2.792957      2.266799     -0.582945
H       -1.197984      2.537638     -1.309502
C       -2.166021      0.074163     -2.055929
H       -1.806180      0.725073     -2.859540
H       -3.256477      0.172529     -2.006520
H       -1.917816     -0.955317     -2.321597
C       -3.035598      0.190856      1.382948
H       -2.777334      1.179459      1.767664
H       -3.210059     -0.468907      2.239179
H       -3.971810      0.264621      0.818016
C       -2.265769     -1.841285      0.148526
H       -1.534230     -2.282427     -0.532119
H       -3.253221     -1.912716     -0.321591
H       -2.281309     -2.437907      1.066081
