# Supplementary material for: Functional Group Transformation Approach to Chemically Recyclable Polymers from Ultra-Low to Moderate Strain Monomers
Source: Macromolecules. 2025 Apr 11;58(8):3898–905. doi: 10.1021/acs.macromol.4c03248 (PMC12020419; doi:10.1021/acs.macromol.4c03248)
Supplement: Supplementary file 2 — ma4c03248_si_002.zip [file ma4c03248_si_002.zip › Ring-Opened-M1.xyz]

C        3.820607     -0.360786     -0.285060
C        2.560712      0.434077     -0.078192
C        1.296080     -0.415179     -0.274627
C        0.000231      0.378430     -0.134504
C       -1.297642     -0.411063     -0.278864
C       -2.560463      0.437128     -0.067491
C       -3.821439     -0.352979     -0.285832
C        4.764989     -0.558138      0.635473
C       -4.764802     -0.565255      0.632435
O        0.001914      1.576943      0.077036
H        3.946411     -0.805309     -1.274745
H        2.523486      1.275511     -0.782948
H        2.550673      0.876385      0.924166
H        1.296501     -0.891536     -1.267275
H        1.275616     -1.249207      0.441378
H       -1.302468     -0.874501     -1.277661
H       -1.275371     -1.254282      0.426078
H       -2.522984      1.289556     -0.758864
H       -2.549206      0.863300      0.941833
H       -3.948692     -0.780999     -1.282607
H        4.684839     -0.135014      1.635096
H        5.657090     -1.142475      0.426087
H       -5.657471     -1.145471      0.414241
H       -4.683371     -0.158907      1.638896
