# Supplementary material for: Functional Group Transformation Approach to Chemically Recyclable Polymers from Ultra-Low to Moderate Strain Monomers
Source: Macromolecules. 2025 Apr 11;58(8):3898–905. doi: 10.1021/acs.macromol.4c03248 (PMC12020419; doi:10.1021/acs.macromol.4c03248)
Supplement: Supplementary file 2 — ma4c03248_si_002.zip [file ma4c03248_si_002.zip › Ring-Opened-M2.xyz]

C       -4.686073     -1.675519      0.483083
C       -3.780240     -1.165110     -0.351703
C       -2.560522     -0.386856      0.061053
C       -1.253512     -1.056278     -0.401859
C        0.013555     -0.316955      0.033316
C        1.293801     -1.038353     -0.392204
C        2.585716     -0.360916      0.101086
C        3.822970     -1.098735     -0.332764
C        4.730754     -1.628667      0.487615
O        0.014142      1.000314     -0.591565
C       -0.051518      2.095456      0.206476
O       -0.125596      2.064072      1.414945
C       -0.013021      3.355209     -0.628689
H       -5.547503     -2.232580      0.124070
H       -4.603801     -1.550273      1.561148
H       -3.904938     -1.317141     -1.425911
H       -2.609200      0.622008     -0.372881
H       -2.547337     -0.260519      1.150982
H       -1.252523     -1.156842     -1.496088
H       -1.205837     -2.073754      0.007117
H        0.005553     -0.163023      1.116385
H        1.309876     -1.120249     -1.487810
H        1.252202     -2.062996     -0.000738
H        2.615463      0.663926     -0.295576
H        2.565927     -0.276133      1.195199
H        3.959448     -1.201911     -1.411234
H        5.605034     -2.154304      0.112696
H        4.637045     -1.552330      1.569342
H        0.934168      3.412242     -1.175732
H       -0.116194      4.224953      0.020957
H       -0.817204      3.344184     -1.371425
