# Supplementary material for: Functional Group Transformation Approach to Chemically Recyclable Polymers from Ultra-Low to Moderate Strain Monomers
Source: Macromolecules. 2025 Apr 11;58(8):3898–905. doi: 10.1021/acs.macromol.4c03248 (PMC12020419; doi:10.1021/acs.macromol.4c03248)
Supplement: Supplementary file 2 — ma4c03248_si_002.zip [file ma4c03248_si_002.zip › Ring-Opened-M3.xyz]

C        3.123104     -1.734330     -0.461049
C        2.326136     -0.482354     -0.213655
C        0.837157     -0.780958      0.032141
C       -0.036344      0.472617      0.165687
C       -1.489000      0.166189      0.571040
C       -2.267719     -0.708791     -0.429252
C       -3.726371     -0.813099     -0.074945
C        4.117106     -2.179369      0.308527
C       -4.372539     -1.944746      0.207452
O        0.008076      1.188039     -1.072270
O        0.506015      1.359325      1.161928
C        0.053062      2.575341     -0.756104
C        0.865020      2.589525      0.538067
H        2.837628     -2.313138     -1.342151
H        2.402234      0.180987     -1.085831
H        2.735646      0.058372      0.646768
H        0.441185     -1.386522     -0.792121
H        0.726120     -1.375858      0.946828
H       -1.479190     -0.304400      1.561278
H       -2.001885      1.128886      0.691517
H       -1.833579     -1.714452     -0.480622
H       -2.158767     -0.261786     -1.427651
H       -4.274129      0.131114     -0.043377
H        4.434393     -1.639260      1.198519
H        4.653569     -3.096809      0.080785
H       -5.429429     -1.953989      0.460552
H       -3.868432     -2.909328      0.191803
H       -0.957403      2.982916     -0.604456
H        0.528069      3.101092     -1.588689
H        0.609231      3.415388      1.209795
H        1.944339      2.617725      0.332339
