# Supplementary material for: Functional Group Transformation Approach to Chemically Recyclable Polymers from Ultra-Low to Moderate Strain Monomers
Source: Macromolecules. 2025 Apr 11;58(8):3898–905. doi: 10.1021/acs.macromol.4c03248 (PMC12020419; doi:10.1021/acs.macromol.4c03248)
Supplement: Supplementary file 2 — ma4c03248_si_002.zip [file ma4c03248_si_002.zip › Ring-Opened-M4.xyz]

C       -0.585322     -1.145598     -0.911017
C        0.000000      0.000000     -0.063198
C        0.585322      1.145598     -0.911017
O        1.041493     -0.470049      0.794440
O       -1.041493      0.470049      0.794440
C        0.575736     -0.533538      2.158621
C       -0.575736      0.533538      2.158621
C        0.437721     -1.854290     -1.817885
C       -0.437721      1.854290     -1.817885
C       -0.134432     -3.088630     -2.460715
C        0.134432      3.088630     -2.460715
C       -0.253629     -3.292114     -3.773152
C        0.253629      3.292114     -3.773152
C        0.099747     -1.962812      2.473029
C        1.773411     -0.200179      3.052064
C       -1.773411      0.200179      3.052064
C       -0.099747      1.962812      2.473029
H       -1.027249     -1.872211     -0.221256
H       -1.414168     -0.753443     -1.511862
H        1.414168      0.753443     -1.511862
H        1.027249      1.872211     -0.221256
H        0.798934     -1.173490     -2.598178
H        1.306106     -2.126955     -1.201825
H       -1.306106      2.126955     -1.201825
H       -0.798934      1.173490     -2.598178
H       -0.482850     -3.861753     -1.772533
H        0.482850      3.861753     -1.772533
H       -0.680539     -4.207146     -4.175241
H        0.076374     -2.551008     -4.498981
H        0.680539      4.207146     -4.175241
H       -0.076374      2.551008     -4.498981
H        0.909741     -2.662580      2.243107
H       -0.773463     -2.250548      1.882806
H       -0.155874     -2.074337      3.532892
H        2.220122      0.758931      2.783172
H        1.479318     -0.170617      4.107558
H        2.541599     -0.972075      2.938745
H       -1.479318      0.170617      4.107558
H       -2.541599      0.972075      2.938745
H       -2.220122     -0.758931      2.783172
H        0.155874      2.074337      3.532892
H       -0.909741      2.662580      2.243107
H        0.773463      2.250548      1.882806
