# Supplementary material for: Functional Group Transformation Approach to Chemically Recyclable Polymers from Ultra-Low to Moderate Strain Monomers
Source: Macromolecules. 2025 Apr 11;58(8):3898–905. doi: 10.1021/acs.macromol.4c03248 (PMC12020419; doi:10.1021/acs.macromol.4c03248)
Supplement: Supplementary file 2 — ma4c03248_si_002.zip [file ma4c03248_si_002.zip › Ring-Opened-cycloheptene.xyz]

C       -4.828591      0.432573     -0.283237
C       -3.798691     -0.414510     -0.273687
C       -2.551573     -0.256514      0.552833
C       -1.275965     -0.124626     -0.301466
C        0.000000     -0.000000      0.540355
C        1.275965      0.124626     -0.301466
C        2.551573      0.256514      0.552833
C        3.798691      0.414510     -0.273687
C        4.828591     -0.432573     -0.283237
H       -5.701550      0.269761     -0.910000
H       -4.839068      1.323841      0.341529
H       -3.831824     -1.294413     -0.919564
H       -2.650934      0.620782      1.206234
H       -2.438177     -1.128893      1.215296
H       -1.374245      0.750921     -0.957872
H       -1.191385     -0.997075     -0.965827
H       -0.085702      0.874535      1.202475
H        0.085702     -0.874535      1.202475
H        1.191385      0.997075     -0.965827
H        1.374245     -0.750921     -0.957872
H        2.438177      1.128893      1.215296
H        2.650934     -0.620782      1.206234
H        3.831824      1.294413     -0.919564
H        5.701550     -0.269761     -0.910000
H        4.839068     -1.323841      0.341529
